# Supplementary material for: Using Google Location History data to quantify fine-scale human mobility
Source: Int J Health Geogr. 2018 Jul 27;17:28. doi: 10.1186/s12942-018-0150-z (PMC6062973; doi:10.1186/s12942-018-0150-z)
Supplement: Supplementary file 2 — Additional file 2. Literature review data. [file 12942_2018_150_MOESM2_ESM.xlsx]

## Sheet: Sheet1
Search Terms	Human mobility; travel patterns; human movement; GPS tracker; Call Data Records; migration; population dynamics; mobility network
Inclusion Criteria	Study occurred in last 10 years; information provided on temporal resolution of analysis; study captures individualised data (ie, CDRs, GPS trackers, travel history surveys)
	Publication	Region	Data capture approach used	Temporal resolution of analysis	Sample size	Number of Observations	Duration of travel period	Notes
E.G.	Doe et al., 2013	Africa	Travel History Survey	1 week	100	1 million	6 months
1	Bengtsson et al. 2015	Latin America	Call Data Records	Day	2.9 million		2 months	Haiti
2	Brucker and Rollins 2016	North America	Travel History Survey	Minute	18539	20941	1 year	Average duration reported for trips to medical care
3	Calabrese et al. 2010	North America	Call Data Records	Hour	2000		1 week	Users must have had at least 100 network connections/day to be included
4	Cho et al. 2011	Europe	Call Data Records	Hour	2 million	450 million	455 days
5	Deville et al. 2014	Europe	Call Data Records	Hour	19 million	1 billion	242 days	Examined daily/weekly/seasonal dynamics
6	Dewulf et al. 2016	Europe	Call Data Records	15 min	3.5 million		2 days	Examined daily air pollution for 1 weekday and 1 weekend day
7	Finger et al. 2016	Africa	Call Data Records	Day	146352	560 million	1 year	D4D Challenge Senegal
8	Garske et al. 2011	Asia	Travel History Survey	Week	20000	847	1 week	Travel patterns in China
9	Giannotti et al. 2011	Europe	GPS Tracker	Seconds	57000	22 million	6 weeks	GPS trackers on cars
10	Gonzalez et al. 2008	Europe	Call Data Records	Hour	100000	16264308	6 months
11	Hine et al. 2012	Europe	Travel History Survey	Minute	51725	NA	7 days
12	Jaeger et al. 2015	Europe	Travel History Survey	Day	22584	NA	2 years	Duration of most recent trip in days
13	Jurdak et al. 2015	Oceania	Social Media	Hour	79,055	4,171,225	7 months	Location derived from tweets
14	Li et al. 2015	Asia	Social Media	Hour	312,190	770522	1 year	Social media platform = Sina Visitor System
15	Lu et al. 2013	Africa	Call Data Records	Minute	500000		5 months	D4D Challenge Ivory Coast
16	Marshall et al. 2018	Africa	Travel History Survey	Day	4352	6411	1 year	Previous 3 trips within last year
17	Padgham 2012	Europe	Other	Hour	1425884	NA	97 days	Bicycle trips data
18	Palmer et al. 2013	Global	Other	Minute	270	67294	5 weeks	App-based location survey
19	Paz-Soldan et al. 2014	Latin America	GPS Tracker	Seconds	160	2,566	14 days	Semi-structured interview also used
20	Peng et al. 2012	Asia	GPS Tracker	Hour	2000	1.58 million	2 months	Data obtained from taxi trips
21	Perkins et al. 2014	Latin America	Travel History Survey	Hour	157		2 weeks	Retrospective SSI
22	Phithakkitnukoon et al. 2012	Europe	Call Data Records	Minute	110213		1 year
23	Ruktanonchai et al. 2016	Latin America	Call Data Records	Day	2.2 million	171 million	90 days	Haiti CDRs
24	Ruktanonchai et al. 2016	Africa	Call Data Records	Day	1.19 million	9 billion	1 year	Namibia CDRs
25	Song et al. 2010	Anonymous	Call Data Records	Hour	50000		14 weeks	Does not state where CDRs are from
26	Stoddard et al. 2013	Latin America	Travel History Survey	Day	2444		15 days	Peru travel history surveys
27	Tatem et al. 2009	Africa	Call Data Records	Day	770369	21053198	3 months	Zanzibar CDRs
28	Tizzoni et al. 2014	Europe	Call Data Records	Hour	2588427		3 - 12 months	3 datasets from France, Spain, Portugal
29	Toole et al. 2015	Anonymous	Call Data Records	Hour	952804	1 billion	5 - 15 months	CDRs come from two "industrialized" countries (likely USA)
30	Vazquez-Prokopec et al. 2013	Latin America	GPS Tracker	Minute	582	2,299,718	15 days
31	Vazquez-Prokopec et al. 2009	Latin America	GPS Tracker	Minute	2		15 days	Corresponds to test V
32	Wang et al. 2011	Anonymous	Call Data Records	Hour	50000	90 million	14 weeks	Anonymous country
33	Wang and Taylor, 2014	North America	Social Media	Day	53934	702,188	12 days	Geotagged tweets in New York City
34	Wang and Taylor, 2016	Global	Social Media	Day	212735	3673626	2 years	Geotagged tweets from 15 natural disaster events over 2 years
35	Wesolowski et al. 2013	Africa	Call Data Records	Day	14816512	12 billion	1 year	Kenya CDRs 2009
36	Wesolowski et al. 2015	Middle East	Call Data Records	Day	39785786		7 months	Pakistan CDRs
37	Wesolowski et al. 2014	Africa	Travel History Survey	Day	2650	195	3 months	Travel history survey in Kenya - 195 trips made among 2,650 people
38	Wiehe et al. 2008	North America	GPS Tracker	Minute	15		7 days	GPS-enabled cell phones
39	Wu et al. 2013	North America	GPS Tracker	Minute	56		7 days
40	Wu e tal. 2014	Asia	Social Media	Hour	257,278	15,213,360	1 year	Does not specify social media platform (Chinese)
41	Yen et al. 2015	North America	GPS Tracker	Seconds	40		7 days
42	Yukich et al. 2013	Africa	Travel History Survey	Day	560	193	30 days	193 overnight trips among 560 respondents
43	zu Erbach-Schoenberg et al. 2016	Africa	Call Data Records	Day	2.1 million	72 billion	43 months	Namibia CDRs

## Sheet: Sheet2
GPS Tracker	Africa
Call Data Records	Middle East
Social Media	North America
Travel History Survey	Latin America
Other	Europe
	Asia
	Oceania
	Global
	Anonymous
